# Supplementary material for: Advanced SPR-Based Biosensors for Potential Use in Cancer Detection: A Theoretical Approach
Source: Sensors (Basel). 2025 Apr 24;25(9):2685. doi: 10.3390/s25092685 (PMC12074272; doi:10.3390/s25092685)
Supplement: Supplementary file 1 [file sensors-25-02685-s001.zip]

Archive with 1 entries (1 files):
- sensors-3596564-supplementary.pdf
